# Supplementary material for: Ultrasound-guided suprascapular nerve block with lidocaine vs. saline combined with physical exercises for the rehabilitation of supraspinatus tendinitis: a randomized double-blind controlled trial
Source: Front Pain Res (Lausanne). 2024 Nov 12;5:1490320. doi: 10.3389/fpain.2024.1490320 (PMC11588745; doi:10.3389/fpain.2024.1490320)
Supplement: Supplementary file 2 [file Table1.xlsx]

## Sheet: Demográfico
Randomization	Group	Initials	Sex	Date of birth	ICF Date	Shoulder (side)	Age (years)	Weight	Height	BMI	Education	In physiotherapy or home physical activity	Smoking	HAS	DM	Ethnicity	Pain time in months	Pain medications in current use	Taking which medication	Gerber +	Pattey +	Local pain	Hematoma	Paresis	Paresthesia	Nausea
1	Intervention	APAS	F	1975-12-01	2013-07-19	right	37.6318	69	1.52	29.865	secondary	no	no	no	no		24	no	no	yes	yes	yes	no	no	no	no
2	Intervention	GQC	F	1958-01-30	2013-11-28	left	55.8275	70	1.54	29.5159	elementary	no	no	yes	no	white	3	no	no	yes	yes	no	no	no	no	no
3	Control	ESG	F	1953-10-26	2013-07-19	right	59.729	67	1.62	25.5296	elementary	no	no	no	no	white	10	yes	diclofenaco	no	no	no	no	no	no	no
4	Control	EPS	F	1966-12-28	2013-11-28	left	46.9185	64	1.57	25.9645		no	yes	no	no	white	36	no	no	yes	yes	no	no	no	no	no
5	Control	RPS	F	1983-06-09	2013-08-13	left	30.1793	50	1.52	21.6413	elementary	yes	no	no	no	white	36	no	no	yes	yes	no	no	no	no	no
6	Intervention	ADRS	F	1960-04-09	2013-11-28	right	53.6372	91	1.54	38.3707	secondary	no	no	no	no	black	120	no	no	yes	yes	no	no	no	no	no
7	Control	MFD	M	1967-05-17	2013-08-15	right	46.2478	66	1.67	23.6652		yes	no	no	no	brown	24	no	no	yes	yes	no	no	no	no	no
8	Control	TJS	F	1956-09-17	2013-11-28	right	57.1964	86	1.56	35.3386	secondary	yes	no	no	no	brown	120	no	no	yes	yes	no	no	no	no	no
9	Intervention	JVS	M	1981-11-09	2014-01-16	right	32.1862	64	1.6	25	elementary	no	no	no	no	white	2	no	no	yes	yes	no	no	no	no	no
10	Control	PFBS	M	1958-06-30	2013-11-28	left	55.4141	80	1.74	26.4236	elementary	no	no	yes	no		168	yes	prednisona	yes	yes	no	no	no	no	no
11	Intervention	LAMM	F	1970-01-10	2013-09-12	right	43.6715	68	1.6	26.5625	elementary	yes	no	yes	no	white	36	yes	nimesulida, amitriptilina, glicosamina, condroitina	no	yes	no	no	no	no	no
12	Control	FCS	F	1960-11-21	2013-09-12	right	52.8077	60	1.5	26.6667	elementary	no	no	yes	no	black	6	no	no	yes	yes	no	no	no	no	no
13	Control	JCS	F	1961-06-16	2013-09-12	right	52.2409	50	1.45	23.7812	elementary	no	no	no	no	brown	6	yes	amitriptilina	yes	yes	no	no	no	no	no
14	Intervention	ENS	F	1970-09-12	2013-09-12	left	43.0007	65	1.54	27.4077	preschool	no	no	no	no	brown	48	no	no	no	no	no	no	no	no	no
15	Control	SFS	F	1963-02-11	2013-12-12	left	50.8337	83	1.62	31.6263	elementary	no	no	yes	no	brown	48	no	no	yes	yes	no	no	no	yes	no
16	Intervention	MAS	F	1956-03-07	2013-10-10	right	57.5934	47	1.5	20.8889	elementary	no	yes	no	no	white	48	no	no	yes	yes	no	no	no	no	no
17	Intervention	PCO	M	1960-06-29	2013-10-10	left	53.2813	82	1.77	26.1738	elementary	no	no	no	yes	white	48	no	no	yes	yes	no	no	no	no	no
18	Intervention	HPS	F	1973-04-29	2014-01-16	right	40.7173	60	1.6	23.4375	elementary	no	no	no	no	white	6	yes	dorflex	yes	yes	yes	no	no	no	no
19	Intervention	LCM	F	1972-05-27	2013-10-10	left	41.3717	47	1.59	18.591	elementary	yes	no	no	no	white	7	no	no	no	no	no	no	no	no	no
20	Control	MNRJ	F	1959-12-29	2013-10-10	left	53.7823	97	1.5	43.1111	secondary	yes	no	yes	yes	white	60	yes	no se lembra dos nomes	yes	yes	no	no	no	no	no
21	Control	MBB	F	1959-05-15	2013-10-31	right	54.4641	54	1.5	24	secondary	no	no	yes	no	black	24	yes	ibuprofeno	yes	yes	no	no	no	no	no
22	Intervention	VMO	F	1954-08-22	2013-10-31	left	59.1923	70	1.72	23.6614	secondary	no	no	no	no	white	10	yes	meloxicam e ciclobenzaprina	no	no	yes	no	no	no	no
23	Control	AOS	M	1954-01-22	2013-10-31	right	59.7728	75	1.72	25.3515	elementary	no	no	no	no	white	60	yes	paracetamol	yes	yes	no	no	no	no	no
24	Intervention	JAS	F	1983-08-22	2014-03-20	right	30.5763	85	1.6	33.2031		no	no	no	no	brown	3	no	no	no	yes	no	no	no	no	no
25	Control	MLS	F	1964-12-11	2013-11-14	right	48.9254	74	1.6	28.9062	secondary	yes	yes	yes	no	black	48	no	no	yes	yes	no	no	no	no	no
26	Control	SMS	F	1958-06-26	2013-11-14	left	55.3867	78	1.59	30.8532	university	no	no	no	yes	yellow	48	no	no	yes	yes	no	no	no	no	no
27	Control	PAA	M	1957-04-03	2014-01-16	right	56.7885	70	1.65	25.7117	elementary	yes	no	no	no	white	180	no	no	yes	yes	no	no	no	no	no
28	Intervention	IBO	F	1956-05-24	2014-04-03	right	57.859	58	1.6	22.6562	elementary	yes	no	no	no	black	24	no	no	no	no	yes	no	no	yes	no
29	Intervention	DJM	M	1956-09-06	2014-04-03	left	57.5715	61	1.6	23.8281	secondary	no	no	no	yes	white	96	no	no	no	no	no	no	no	no	no
30	Intervention	EFA	F	1979-02-03	2014-03-20	right	35.1239	55	1.65	20.202	elementary	no	no	no	no	white	24	no	no	yes	yes	no	no	no	no	no
31	Control	JMN	F	1967-01-07	2014-04-17	right	47.2745	62	1.62	23.6244	secondary	yes	no	no	no	white	144	yes	paracetamol	yes	yes	yes	no	no	no	yes
32	Intervention	SQ	F	1974-09-18	2014-04-17	right	39.5784	72	1.55	29.9688	secondary	no	no	no	no	black	6	no	no	yes	yes	no	no	no	no	yes
33	Intervention	MNSR	F	1961-01-05	2014-04-17	right	53.2786	52	1.6	20.3125	elementary	no	no	no	no	white	72	no	no	no	yes	yes	no	no	no	no
34	Intervention	ESC	F	1958-10-10	2014-05-29	left	55.6331				elementary	yes	no	no	no	white	60	yes	dorflex	yes	yes	no	no	no	no	no
35	Control	ESX	F	1962-10-28	2014-04-30	right	51.5044	56	1.6	21.875	elementary	no	no	no	no	brown	48	no	no	yes	yes	no	no	no	no	no
36	Control	ASA	F	1966-12-31	2014-04-30	right	47.3292	78	1.6	30.4687	secondary	no	no	no	no	white	24	yes	sedilax (paracetamol + carisoprodol + diclofenaco)		no	no	no	no	no	no
37	Intervention	JVM	M	1979-09-04	2014-05-15	right	34.694	95	1.67	34.0636	secondary	no	no	no	no	white	23	no	no	yes	yes	no	no	no	no	no
38	Intervention	MTG	F	1976-12-05	2014-05-15	left	37.4401				secondary	no	no	no	no	white	48	no	no	yes	yes	no	no	no	yes	no
39	Control	MLS	M	1977-05-12	2014-05-15	left	37.0075				secondary	no	yes	no	no	brown	48	no	no	no	no	no	no	no	no	no
40	Control	MSML	F	1972-03-27	2014-05-15	left	42.1328	72	1.66	26.1286	secondary	no	yes	no	no	white	2	no	no	yes	yes	no	no	no	no	no
41	Intervention	MFSA	F	1962-06-27	2014-05-29	left	51.9206	78	1.52	33.7604		no	no	no	no	white	24	no	no	no	no	no	no	yes	no	no
42	Intervention	MDDS	F	1960-02-11	2014-06-26	right	54.371	73	1.53	31.1846	elementary	no	no	yes	yes	white	96	no	no	yes	yes	no	no	no	no	no
43	Intervention	AMS	F	1961-03-03	2014-06-26	right	53.3142	73	1.54	30.7809	secondary	no	no	no	no	white	60	no	no	no	yes	no	no	no	no	no
44	Control	ASO	F	1972-06-21	2014-06-26	right	42.0123	64	1.58	25.6369	elementary	yes	no	no	no	white	72	yes	ibuprofeno	yes	yes	no	no	no	no	no
45	Control	MCSS	F	1956-08-16	2014-06-26	right	57.859					yes	yes	no	no	brown	96	yes	paracetamol	yes	yes	no	no	no	no	no
46	Intervention	FAV	F	1980-06-05	2014-07-10	left	34.0945	76	1.73	25.3934	university	no	no	no	no	white	84	no	no	no	yes	no	no	no	no	no
47	Control	MAF	F	1958-01-15	2014-07-10	right	56.4819	59	1.5	26.2222	elementary	no	no	yes	yes	white	12	no	no	no	yes	no	no	no	no	no
48	Control	JMG	F	1972-06-04	2014-07-10	right	42.0972	50	1.52	21.6413	elementary	no	no	no	no	brown	12	no	no	yes	yes	no	no	no	no	no
50	Intervention	MOF	F	1967-06-19	2014-07-24	right	47.0965	71	1.63	26.7229		yes	yes	no	yes	brown	11	no	no	yes	yes	no	no	no	yes	no
51	Intervention	RMSC	F	1971-09-15	2014-07-24	right	42.8556	74	1.65	27.1809		yes	no	yes	no	white	18	yes	amitriptilina	yes	yes	no	no	no	no	no
52	Control	MOA	F	1957-03-16	2014-07-24	right	57.3552	75	1.58	30.0433		no	no	yes	no	white	180	yes	lisador	yes	yes	yes	no	no	no	no
53	Intervention	EDL	F	1955-06-25	2014-07-24	left	59.0801	90	1.54	37.9491		no	no	yes	yes	white	60	no	no	yes	yes	yes	no	no	no	no
54	Control	NAC	F	1983-06-07	2014-07-24	left	31.1294	95	1.65	34.8944		no	yes	no	no	white	7	no	no	yes	no	no	no	no	no	no
56	Intervention	VRG	F	1959-02-21	2014-11-13	right	55.7262	77	1.55	32.0499	elementary	no	no	no	no	white	5	no	no	no	no	no	no	no	no	no
57	Intervention	TAC	F	1958-11-10	2014-11-27	left	56.0465	70	1.65	25.7117	secondary	no	no	yes	yes	white	240	no	no	yes	yes	no	no	no	no	no
58	Control	SLFS	F	1958-08-28	2014-09-19	right	56.0602	65	1.44	31.3465	secondary	yes	no	yes	no	white	24	no	no	yes	yes	no	no	no	no	no
59	Control	ERCS	F	1974-06-06	2014-10-02	left	40.3231	93	1.57	37.7297	elementary	yes	yes	yes	no	white	12	no	no	yes	yes	no	no	no	no	yes
60	Control	JBC	F	1960-01-04	2014-10-02	left	54.7433	55	1.4	28.0612	elementary	no	yes	no	no	white	17	no	no	yes	yes	no	no	no	no	no
61	Intervention	DOS	M	1962-10-17	2014-10-02	right	51.9589	72	1.65	26.4463	elementary	no	no	no	no	black	12	no	no	yes	no	no	no	no	no	no
62	Control	MJAF	F	1960-11-04	2014-11-27	right	54.0616					no	yes	yes	no	white	24	yes	ibuprofeno	yes	yes	no	no	no	no	no
63	Control	MRS	F	1963-03-18	2014-11-27	right	51.6961	83	1.79	25.9043	elementary	no	yes	no	no	brown	72	no	no	yes	yes	no	no	no	no	no
64	Control	CSM	F	1958-01-17	2015-02-27	right	57.1116					no	no	no	no	white	48	no	no	yes	yes	no	no	no	no	no
65	Intervention	AS	F	1965-08-13	2015-02-27	right	49.5414	65	1.72	21.9713		no	no	no	no	white	60	no	no	yes	yes	no	no	no	yes	no
66	Intervention	CEF	M	1974-09-25	2015-02-27	right	40.4244	96	1.8	29.6296		no	no	no	no	white	60	no	no	yes	yes	no	no	no	no	no
68	Intervention	FRD	F	1975-03-14	2015-02-27	right	39.9589	64	1.65	23.5078		no	yes	no	no	black	36	no	no	yes	yes	no	no	no	no	no
69	Intervention	RPS	M	1985-02-21	2015-02-27	left	30.0151	83	1.75	27.102		no	no	no	no	white	72	yes	dorflex	no	no	no	no	no	no	no
70	Intervention	CMLS	F	1976-08-03	2015-02-27	right	38.5681	96	1.7	33.218		no	no	no	no	white	72	no	no	yes	no	no	no	no	no	no
71	Control	CDS	F	1964-02-28	2015-02-27	left	50.9979	62	1.55	25.8065		no	no	no	no	white	156	no	no	yes	yes	no	no	no	no	no
72	Control	DCP	F	1958-07-04	2015-02-27	right	56.6516	67	1.53	28.6215		yes	yes	no	no	white	24	no	no	yes	yes	no	no	no	no	no
73	Intervention	DAS	F	1956-06-23	2015-02-27	right	58.6804	68	1.51	29.8233		no	no	yes	no	brown	180	no	no	yes	yes	no	no	no	no	no
74	Control	ECSM	F	1974-07-26	2015-03-06	right	40.6105	82	1.59	32.4354		no	no	no	no	white	24	yes	ibuprofeno	yes	yes	no	no	no	no	no
75	Intervention	EML	M	1962-01-12	2015-03-06	right	53.1444	55	1.5	24.4444		no	no	no	no	black	24	no	no	no	yes	no	no	no	no	no
76	Intervention	FVSV	F	1964-01-24	2015-03-20	right	51.1513					no	no	no	no	white	24	no	no	yes	yes	no	no	no	no	no
77	Intervention	RLLM	F	1964-05-24	2015-03-20	right	50.82	79	1.64	29.3724	secondary	yes	yes	no	no	white	48	no	no	yes	yes	no	no	no	no	no
78	Control	TBL	F	1972-10-16	2015-03-20	right	42.423	70	1.55	29.1363		yes	no	yes	no	white	36	no	no	yes	yes	no	no	no	no	no
80	Intervention	AMGF	F	1958-11-28	2015-03-20	left	56.3066	85	1.66	30.8463		no	no	no	yes	black	48	no	no	yes	no	no	no	no	no	no
81	Control	DMB	F	1955-05-13	2015-04-17	right	59.9288	62	1.56	25.4767		yes	no	no	no	white	24	no	no	yes	yes	no	no	no	no	no
82	Control	ALLS	F	1974-06-24	2015-04-17	right	40.8131	65	1.57	26.3702		no	no	no	no	brown	4	no	no	yes	yes	no	no	no	no	no
83	Control	IELB	F	1968-11-06	2015-04-17	left	46.4422	72	1.55	29.9688		yes	no	no	no	white	276	no	no	yes	yes	no	no	no	no	no
84	Intervention	MCS	F	1972-03-07	2015-04-17	right	43.1102	89	1.65	32.6905		no	no	no	no	brown	12	no	no	yes	yes	no	no	no	no	no
85	Intervention	EFS	F	1961-03-22	2015-05-08	left	54.1273					no	no	no	no	brown	18	no	no	yes	yes	no	no	no	no	no
86	Control	JDXS	M	1969-05-25	2015-06-12	right	46.0479	77	1.65	28.2828	secondary	no	no	no	no	white	18	no	no	yes	yes	no	no	no	no	no
87	Control	JES	M	1965-02-19	2015-06-12	right	50.308	90	1.75	29.3878		yes	no	yes	no	white	36	no	no	no	yes	no	no	no	no	no
