# Supplementary material for: Ultrasound-guided suprascapular nerve block with lidocaine vs. saline combined with physical exercises for the rehabilitation of supraspinatus tendinitis: a randomized double-blind controlled trial
Source: Front Pain Res (Lausanne). 2024 Nov 12;5:1490320. doi: 10.3389/fpain.2024.1490320 (PMC11588745; doi:10.3389/fpain.2024.1490320)
Supplement: Supplementary file 3 [file Table2.xlsx]

## Sheet: Planilha1
Randomization	Initials	Group	VAS_pre date	VAS_pre	VAS_1week date	VAS_1week	VAS_12week date	VAS_12week	SPADI_pre date	SPADI_total_pre	SPADI_1week date	SPADI_total_1week	SPADI_12weeks date	SPADI_total_12weeks
1	APAS	Intervention	2013-07-19	8	2013-08-02	7.8	2013-10-22	10	2013-07-19	89.2308	2013-08-02	82.3077	2013-10-22	93.0769
2	GQC	Intervention	2013-11-28	8.5	2013-12-12	3.1	2014-02-28	0.3	2013-11-28	88.4615	2013-12-12	80	2014-02-28	24.6154
3	ESG	Control	2013-07-19	7.1	2013-08-02	5.4	2013-10-18	2.2	2013-07-19	67.6923	2013-08-02	49.2308	2013-10-18	43.8462
4	EPS	Control	2013-11-28	5	2013-12-12	5	2014-02-27	0	2013-11-28	70	2013-12-12	35.3846	2014-02-27	0
5	RPS	Control	2013-08-15	8.9	2013-08-29	2.2	2013-11-13	5.3	2013-08-15	83.8462	2013-08-29	75.3846	2013-11-13	62.3077
6	ADRS	Intervention	2013-11-28	8.1	2013-12-12	6.6	2014-02-27	8.6	2013-11-28	72.3077	2013-12-12	71.5385	2014-02-27	80
7	MFD	Control	2013-08-15	8.6	2013-08-29	1.7	2013-11-14	0	2013-08-15	43.8462	2013-08-29	19.2308	2013-11-14	42.3077
8	TJS	Control	2013-11-28	7.3	2013-12-12	5.4	2014-02-27	4.9	2013-11-28	70	2013-12-12	60	2014-02-27	56.9231
9	JVS	Intervention	2014-01-16	7.5	2014-01-31	2.6	2014-08-28	0.1	2014-01-16	74.6154	2014-01-31	66.1538	2014-08-28	0
10	PFBS	Control	2013-08-29	5.9	2013-09-12	2.8	2013-11-27	2.7	2013-08-29	71.5385	2013-09-12	48.4615	2013-11-27	22.3077
11	LAMM	Intervention	2013-09-12	9.3	2013-09-26	4.8	2013-12-12	0.5	2013-09-12	85.3846	2013-09-26	95.3846	2013-12-12	19.2308
12	FCS	Control	2013-09-12	6.1	2013-09-26	6.4	2013-12-12	0	2013-09-12	73.0769	2013-09-26	73.8462	2013-12-12	1.53846
13	JCS	Control	2013-09-12	5.3	2013-09-26	3.8	2013-12-12	2.1	2013-09-12	46.9231	2013-09-26	40	2013-12-12	23.8462
14	ENS	Intervention	2013-09-12	8.2	2013-09-26	7.3	2013-12-12	2.5	2013-09-12	69.2308	2013-09-26	30.7692	2013-12-12	34.6154
15	SFS	Control	2013-09-12	9.3	2013-09-26	5.6	2013-12-12	7.3	2013-09-12	94.6154	2013-09-26	83.8462	2013-12-12	90.7692
16	MAS	Intervention	2013-10-10	8	2013-10-24	7.3	2014-01-14	9.4	2013-10-10	90.7692	2013-10-24	80	2014-01-14	90.7692
17	PCO	Intervention	2013-10-10	8.6	2013-10-24	0.2	2014-01-14	0	2013-10-10	78.4615	2013-10-24	10	2014-01-14	0
18	HPS	Intervention	2014-01-16	8.5	2014-01-31	7.4	2014-04-17	4.8	2014-01-16	90	2014-01-31	93.8462	2014-04-17	77.6923
19	LCM	Intervention	2013-10-10	8.7	2013-10-24	8.8	2014-01-09	3.2	2013-10-10	81.5385	2013-10-24	86.9231	2014-01-09	36.1538
20	MNRJ	Control	2013-10-10	8.3	2013-10-24	0	2014-01-14	9.4	2013-10-10	98.4615	2013-10-24	12.3077	2014-01-14	41.5385
21	MBB	Control	2013-10-31	8.8	2013-11-14	4.2	2014-01-31	3.9	2013-10-31	94.6154	2013-11-14	65.3846	2014-01-31	77.6923
22	VMO	Intervention	2013-10-31	7.3	2013-11-14	1.7	2014-01-31	2.4	2013-10-31	78.4615	2013-11-14	36.9231	2014-01-31	12.3077
23	AOS	Control	2013-10-31	9.9	2013-11-14	4.9	2014-01-31	10	2013-10-31	80.7692	2013-11-14	86.9231	2014-01-31	95.3846
24	JAS	Intervention	2014-03-20	9.5		9.5		9.5	2014-03-20	80.7692		80.7692		80.7692
25	MLS	Control	2013-11-14	8.6	2013-11-28	0.3	2014-02-13	0	2013-11-14	72.5	2013-11-28	10	2014-02-13	3.33333
26	SMS	Control	2013-11-14	6	2013-11-27	0.2	2014-02-13	0.8	2013-11-14	86.1538	2013-11-27	1.53846	2014-02-13	10.7692
27	PAA	Control	2014-01-16	6.1	2014-01-31	2.1	2014-04-24	0.6	2014-01-16	46.1538	2014-01-31	32.3077	2014-04-24	20.7692
28	IBO	Intervention	2014-04-03	7.5	2014-04-17	9.3	2014-07-07	1.6	2014-04-03	88.4615	2014-04-17	73.8462	2014-07-07	23.8462
29	DJM	Intervention	2014-04-03	7	2014-04-17	2.6	2014-07-03	5.2	2014-04-03	32.5	2014-04-17	15	2014-07-03	21.6667
30	EFA	Intervention	2014-03-20	7	2014-04-03	7.4	2014-06-24	0	2014-03-20	63.8462	2014-04-03	75.3846	2014-06-24	0
31	JMN	Control	2014-04-30	8.2	2014-05-15	7.6	2014-08-14	9.8	2014-04-30	86.1538	2014-05-15	93.8462	2014-08-14	87.6923
32	SQ	Intervention	2014-04-30	8.6	2014-05-15	7.9	2014-07-31	3.4	2014-04-30	96.1538	2014-05-15	89.2308	2014-07-31	72.3077
33	MNSR	Intervention	2014-04-30	8.6	2014-05-15	2.9	2014-07-31	4.9	2014-04-30	76.1538	2014-05-15	30.7692	2014-07-31	53.0769
34	ESC	Intervention	2014-05-29	8.1	2014-06-11	1.8		1.8	2014-05-29	53.0769	2014-06-11	11.5385		11.5385
35	ESX	Control	2014-04-30	5	2014-05-15	5.9	2014-07-31	4.7	2014-04-30	86.9231	2014-05-15	40	2014-07-31	63.8462
36	ASA	Control	2014-04-30	5.5	2014-05-15	4.5	2014-07-31	1.3	2014-04-30	40	2014-05-15	20.7692	2014-07-31	5.38462
37	JVM	Intervention	2014-05-15	8	2014-05-29	5.2	2014-08-19	5	2014-05-15	98.4615	2014-05-29	53.8462	2014-08-19	60
38	MTG	Intervention	2014-05-15	8.5	2014-05-29	6		6	2014-05-15	96.1538	2014-05-29	63.0769		63.0769
39	MLS	Control	2014-05-15	6.6	2014-05-29	1.6	2014-08-19	3.5	2014-05-15	60	2014-05-29	20.7692	2014-08-19	35.3846
40	MSML	Control	2014-05-15	8.6	2014-05-29	4.9	2014-08-20	9.9	2014-05-15	87.6923	2014-05-29	55.3846	2014-08-20	73.0769
41	MFSA	Intervention	2014-05-29	9.8	2014-06-11	8.5		8.5	2014-05-29	37.6923	2014-06-11	41.5385		41.5385
42	MDDS	Intervention	2014-06-26	9.4	2014-07-10	2.7	2014-09-25	3.1	2014-06-26	92.3077	2014-07-10	41.5385	2014-09-25	57.6923
43	AMS	Intervention	2014-06-26	7.9	2014-07-10	4.5	2014-09-25	1.8	2014-06-26	80	2014-07-10	27.6923	2014-09-25	10
44	ASO	Control	2014-06-26	8.5	2014-07-10	4.8	2014-09-25	9.8	2014-06-26	96.1538	2014-07-10	50.7692	2014-09-25	100
45	MCSS	Control	2014-06-26	8.2	2014-07-24	6	2014-10-08	4.9	2014-06-26	76.9231	2014-07-24	83.8462	2014-10-08	63.0769
46	FAV	Intervention	2014-07-10	7.8	2014-07-25	6.9	2014-10-14	6.7	2014-07-10	70	2014-07-25	50.7692	2014-10-14	50
47	MAF	Control	2014-07-10	8.7	2017-07-24	6	2014-10-08	2	2014-07-10	79.2308	2014-07-24	61.5385	2014-10-08	34.6154
48	JMG	Control	2014-07-10	9.8	2014-07-24	6.6	2014-10-08	7.4	2014-07-10	91.8182	2014-07-24	67.2727	2014-10-08	65.4545
50	MOF	Intervention	2014-07-24	9.8	2014-08-07	10	2014-10-23	6.8	2014-07-24	97.6923	2014-08-07	93.0769	2014-10-23	77.6923
51	RMSC	Intervention	2014-07-24	8.8	2014-08-07	5.4	2014-11-24	8.1	2014-07-24	76.9231	2014-08-07	83.8462	2014-11-24	80.7692
52	MOA	Control	2014-07-24	8	2014-08-07	7.7	2014-10-23	8.7	2014-07-24	74.6154	2014-08-07	77.6923	2014-10-23	80
53	EDL	Intervention	2014-07-24	9.8	2014-08-07	7.1	2014-11-24	1.9	2014-07-24	96.9231	2014-08-07	86.9231	2014-11-24	26.9231
54	NAC	Control	2014-07-24	10	2014-08-07	6.9	2014-10-23	7.8	2014-07-24	92.3077	2014-08-07	67.6923	2014-10-23	79.2308
56	VRG	Intervention	2014-11-27	8	2014-12-11	7.4	2015-02-26	5.3	2014-11-27	79.2308	2014-12-11	52.3077	2015-02-26	36.9231
57	TAC	Intervention	2014-11-27	9.8	2014-12-11	10	2015-02-26	10	2014-11-27	92.3077	2014-12-11	94.6154	2015-02-26	90.7692
58	SLFS	Control	2014-09-19	8.6	2014-10-02	3.9	2014-12-22	6.7	2014-09-19	72.3077	2014-10-02	22.3077	2014-12-22	55.3846
59	ERCS	Control	2014-10-02	8.1	2014-10-15	0	2015-01-08	0	2014-10-02	57.6923	2014-10-15	6.92308	2015-01-08	0
60	JBC	Control	2014-10-02	9.8	2014-10-15	4.2	2015-01-08	2.7	2014-10-02	86.9231	2014-10-15	49.2308	2015-01-08	26.9231
61	DOS	Intervention	2014-10-02	9.8	2014-10-15	0	2015-01-08	0	2014-10-02	38.4615	2014-10-15	0	2015-01-08	0
62	MJAF	Control	2014-11-27	5.1	2014-12-11	0.6	2015-02-26	7.9	2014-11-27	30	2014-12-11	7.69231	2015-02-26	13.8462
63	MRS	Control	2014-11-27	7.7	2014-12-11	5.6	2015-02-26	8.4	2014-11-27	77.6923	2014-12-11	65.3846	2015-02-26	78.4615
64	CSM	Control	2015-03-04	6.5	2015-03-20	0	2015-06-09	10	2015-03-04	78.4615	2015-03-20	2.30769	2015-06-09	64.6154
65	AS	Intervention	2015-03-04	5.5	2015-03-19	2.2	2015-06-09	2.9	2015-03-04	66.1538	2015-03-19	26.1538	2015-06-09	30.7692
66	CEF	Intervention	2015-03-04	3.6	2015-03-19	2.6	2015-06-08	0.6	2015-03-04	60.7692	2015-03-19	30	2015-06-08	12.3077
68	FRD	Intervention	2015-03-04	8	2015-03-19	0	2015-06-09	6.4	2015-03-04	72.5	2015-03-19	0	2015-06-09	54.1667
69	RPS	Intervention	2015-03-04	6.4	2015-03-19	0		0	2015-03-04	45.3846	2015-03-19	0		0
70	CMLS	Intervention	2015-03-03	8.8	2015-03-19	6.6		6.6	2015-03-03	92.3077	2015-03-19	83.8462		83.8462
71	CDS	Control	2015-03-03	8.2	2015-03-19	9.2	2015-06-03	8.6	2015-03-03	89.2308	2015-03-19	95.3846	2015-06-03	98.4615
72	DCP	Control	2015-03-04	10	2015-03-19	10	2015-06-09	6.2	2015-03-04	83.8462	2015-03-19	81.5385	2015-06-09	68.4615
73	DAS	Intervention	2015-03-04	8.5	2015-03-19	9	2015-06-16	6.8	2015-03-04	89.2308	2015-03-19	97.6923	2015-06-16	89.2308
74	ECSM	Control	2015-03-11	7.4	2015-03-26	5.1	2015-06-11	7.2	2015-03-11	53.0769	2015-03-26	26.9231	2015-06-11	53.0769
75	EML	Intervention	2015-03-11	5.9	2015-03-26	2.2	2015-06-16	5.1	2015-03-11	23.8462	2015-03-26	3.84615	2015-06-16	18.4615
76	FVSV	Intervention	2015-04-02	8.6	2015-04-16	10	2015-07-08	5.4	2015-04-02	88.4615	2015-04-16	65.3846	2015-07-08	53.8462
77	RLLM	Intervention	2015-04-02	7.8	2015-04-16	7.6	2015-07-06	1.3	2015-04-02	60	2015-04-16	30.7692	2015-07-06	27.6923
78	TBL	Control	2015-04-01	9.1	2015-04-15	6.6	2015-06-30	6.7	2015-04-01	81.5385	2015-04-15	68.4615	2015-06-30	46.1538
80	AMGF	Intervention	2015-06-16	9.7		9.7		9.7	2015-06-16	91.5385		91.5385		91.5385
81	DMB	Control	2015-05-06	6.9	2015-05-19	6.1	2015-08-04	7.7	2015-05-06	86.1538	2015-05-19	75.3846	2015-08-04	80
82	ALLS	Control	2015-05-06	7.8	2015-05-21	5.5	2015-08-06	4.8	2015-05-06	90	2015-05-21	67.6923	2015-08-06	73.0769
83	IELB	Control	2015-05-07	8	2015-05-21	3	2015-08-12	4.6	2015-05-07	83.8462	2015-05-21	29.2308	2015-08-12	65.3846
84	MCS	Intervention	2015-05-07	7.4	2015-05-28	7.3	2015-08-06	7.6	2015-05-07	62.3077	2015-05-28	61.5385	2015-08-06	71.5385
85	EFS	Intervention	2015-05-08	9.8	2015-05-21	3.9	2015-08-06	10	2015-05-08	85.3846	2015-05-21	72.3077	2015-08-06	84.6154
86	JDXS	Control	2015-06-12	8.7	2015-06-25	4.9	2015-09-29	0	2015-06-12	86.1538	2015-06-25	70	2015-09-29	0
87	JES	Control	2015-06-12	6.9	2015-06-25	7.4	2015-09-30	2.6	2015-06-12	66.1538	2015-06-25	69.2308	2015-09-30	19.2308
