# Supplementary material for: Ultrasound-guided suprascapular nerve block with lidocaine vs. saline combined with physical exercises for the rehabilitation of supraspinatus tendinitis: a randomized double-blind controlled trial
Source: Front Pain Res (Lausanne). 2024 Nov 12;5:1490320. doi: 10.3389/fpain.2024.1490320 (PMC11588745; doi:10.3389/fpain.2024.1490320)
Supplement: Supplementary file 4 [file Table3.xlsx]

## Sheet: Planilha1
Randomization	Initials	Group	ROM_pre date	Active flexion ROM_pre	Passive flexion ROM_pre	Active abduction ROM_pre	Passive abduction ROM_pre	ROM_1week date	Active flexion ROM_1week	Passive flexion ROM_1week	Active abduction ROM_1week	Passive abduction ROM_1week	ROM_12weeks date	Active flexion ROM_12weeks	Passive flexion ROM_12weeks	Active abduction ROM_12weeks	Passive abduction ROM_12week	Algometry_pre date	Alg_delt_pre	Alg_subcC6_pre	Alg_ligC5C6_pre	Algometry_1week date	Alg_delt_1week	Alg_subcC6_1week	Alg_ligC5C6_1week	Algometry_12weeks date	Alg_delt_12weeks	Alg_subcC6_12weeks	Alg_ligC5C6_12weeks
1	APAS	Intervention	2013-07-19	100	120	90	140	2013-08-02	70	130	109	130	2013-10-22	100	130	110	110	2013-07-19	2.9	2.7	2.6	2013-08-02	3.7	3.5	3.2	2013-10-22	2	2.9	2.6
2	GQC	Intervention	2013-11-28	60	80	50	60	2013-12-12	90	110	90	115	2014-02-28	90	130	100	130	2013-11-28	1.6	2.1	1.2	2013-12-12	2.7	1.8	2	2014-02-28	3.2	3.4	2.3
3	ESG	Control	2013-07-19	110	120	50	70	2013-08-02	58	95	60	85	2013-10-18	90	140	80	80	2013-07-19	3.6	3	2	2013-08-02	2.7	3.1	5.1	2013-10-18	2.4	2.3	2.3
4	EPS	Control	2013-11-28	40	70	110	130	2013-12-12	92	160	125	155	2014-02-27	0	180	0	170	2013-11-28	3.1	1.5	5.1	2013-12-12	8	5.4	4.7	2014-02-27	12	9	8.2
5	RPS	Control	2013-08-15	90	120	90	100	2013-08-29	130	165	130	135	2013-11-13	150	155	75	92	2013-08-15	2.4	2.5	2.3	2013-08-29	2.5	2.4	3.9	2013-11-13	5.2	2	4.1
6	ADRS	Intervention	2013-11-28	60	110	50	90	2013-12-12	82	123	70	90	2014-02-27	65	100	85	110	2013-11-28	1.8	2.8	2.4	2013-12-12	6.9	3	3.5	2014-02-27	4.8	4.5	3.8
7	MFD	Control	2013-08-15	100	110	100	120	2013-08-29	110	140	105	145	2013-11-14	110	130	105	120	2013-08-15	3.6	3.1	2.8	2013-08-29	4.8	3	4.4	2013-11-14	6	3.4	5.1
8	TJS	Control	2013-11-28	100	160	90	160	2013-12-12	95	160	90	135	2014-02-27	90	140	100	150	2013-11-28	2.8	2.1	2.2	2013-12-12	2.7	2.7	3.2	2014-02-27	2.8	2.2	3.3
9	JVS	Intervention	2014-01-16	90	140	100	140	2014-01-31	70	140	90	145	2014-08-28	180	180	180	180	2014-01-16	3.5	2.1	2.8	2014-01-31	5	4.3	3.5	2014-08-28	14	13.2	11.8
10	PFBS	Control	2013-08-29	90	170	90	170	2013-09-12	110	180	80	180	2013-11-27	110	160	100	155	2013-08-29	3.4	2.8	4.2	2013-09-12	3.4	1.6	3.7	2013-11-27	4.5	4.1	4.7
11	LAMM	Intervention	2013-09-12	105	135	60	95	2013-09-26	110	135	100	128	2013-12-12	170	170	110	170	2013-09-12	3.6	2.4	3.2	2013-09-26	6.8	4	4	2013-12-12	6.2	4.3	3.3
12	FCS	Control	2013-09-12	115	145	100	130	2013-09-26	170	180	140	180	2013-12-12	160	160	172	172	2013-09-12	3.4	4.2	3.6	2013-09-26	9.5	6.4	7.6	2013-12-12	11.5	7.2	8.8
13	JCS	Control	2013-09-12	70	180	180	180	2013-09-26	130	175	110	160	2013-12-12	170	170	180	180	2013-09-12	5.2	5.4	5.2	2013-09-26	6	4.8	4.7	2013-12-12	9	6	4.5
14	ENS	Intervention	2013-09-12	75	145	90	130	2013-09-26	90	100	120	152	2013-12-12	90	130	140	180	2013-09-12	1.6	1.4	1.2	2013-09-26	5.5	2.2	4.5	2013-12-12	7.7	4.3	3.6
15	SFS	Control	2013-09-12	35	80	65	95	2013-09-26	50	80	70	92	2013-12-12	30	50	65	89	2013-09-12	1.8	1.3	1.4	2013-09-26	2.7	2.6	3.4	2013-12-12	2.9	2.3	1.8
16	MAS	Intervention	2013-10-10	70	120	80	100	2013-10-24	70	80	90	95	2014-01-14	90	120	95	100	2013-10-10	3.8	3	4.1	2013-10-24	2.6	3	2	2014-01-14	2	1.6	2.5
17	PCO	Intervention	2013-10-10	50	70	40	90	2013-10-24	120	180	120	175	2014-01-14	180	180	180	180	2013-10-10	1.4	6.2	4.8	2013-10-24	14.9	10.5	10	2014-01-14	13.3	10	9
18	HPS	Intervention	2014-01-16	90	100	80	80	2014-01-31	60	90	60	80	2014-04-17	70	100	70	100	2014-01-16	2	1.8	1.7	2014-01-31	2.7	3	3.5	2014-04-17	4	2.8	3.3
19	LCM	Intervention	2013-10-10	70	110	100	120	2013-10-24	70	105	80	100	2014-01-09	140	140	90	110	2013-10-10	2.5	3.8	2.1	2013-10-24	4.7	3	5.5	2014-01-09	2.4	2.5	3.2
20	MNRJ	Control	2013-10-10	90	130	90	120	2013-10-24	180	180	180	180	2014-01-14	90	95	90	100	2013-10-10	2.1	1.6	2	2013-10-24	7.5	4	4.4	2014-01-14	3.3	3.5	3.7
21	MBB	Control	2013-10-31	100	120	110	140	2013-11-14	155	160	140	155	2014-01-31	60	120	85	155	2013-10-31	4	2.1	3.5	2013-11-14	5.2	3.7	5.5	2014-01-31	1.5	1.7	2.2
22	VMO	Intervention	2013-10-31	90	120	90	120	2013-11-14	160	160	125	150	2014-01-31	155	155	155	155	2013-10-31	4.5	3.5	3.2	2013-11-14	8.4	6.2	7	2014-01-31	8.4	6.3	6.7
23	AOS	Control	2013-10-31	90	100	80	100	2013-11-14	85	115	40	95	2014-01-31	20	80	50	50	2013-10-31	2.6	2.7	3.9	2013-11-14	4.4	4	4.5	2014-01-31	3.5	3.7	3.7
24	JAS	Intervention	2014-03-20															2014-03-20	3.5	2.6	2.5		3.5	2.6	2.5		3.5	2.6	2.5
25	MLS	Control	2013-11-14	9	90	80	100	2013-11-28	160	175	120	160	2014-02-13	170	170	170	170	2013-11-14	3.5	2.1	1.7	2013-11-28	5.4	3.6	3	2014-02-13	4.8	4.5	1.5
26	SMS	Control	2013-11-14	80	90	90	110	2013-11-27	155	165	110	115	2014-02-13	90	110	90	120	2013-11-14	2.3	2.5	1.6	2013-11-27	4.7	2.5	2.9	2014-02-13	4.4	3.7	2.8
27	PAA	Control	2014-01-16	90	120	100	150	2014-01-31	140	170	90	140	2014-04-24	160	180	170	180	2014-01-16	2.8	3.2	2.2	2014-01-31	6.2	6	6	2014-04-24	7.1	5.7	7.8
28	IBO	Intervention	2014-04-03	100	120	70	100	2014-04-17	60	100	65	90	2014-07-07	90	170	100	180	2014-04-03	2.1	3.2	2.3	2014-04-17	3.8	2.5	1.6	2014-07-07	6	4.5	3.2
29	DJM	Intervention	2014-04-03	110	160	120	140	2014-04-17	90	150	90	155	2014-07-03	80	120	90	100	2014-04-03	2.7	1.7	2.3	2014-04-17	7	3.2	2.8	2014-07-03	3.1	3	3
30	EFA	Intervention	2014-03-20	90	160	50	120	2014-04-03	65	120	80	125	2014-06-24	170	170	170	170	2014-03-20	3.1	2.9	4.1	2014-04-03	6.2	3.9	6.7	2014-06-24	9.4	4.4	7
31	JMN	Control	2014-04-30	70	90	60	60	2014-05-15	30	45	60	80	2014-08-14	70	80	60	60	2014-04-30	4	3.3	3.4	2014-05-15	4.4	3	1.9	2014-08-14	3	3	3.4
32	SQ	Intervention	2014-04-30	90	130	70	110	2014-05-15	90	130	70	100	2014-07-31	105	114	110	110	2014-04-30	1.5	2	2.3	2014-05-15	2.8	2.4	2.4	2014-07-31	2.7	2.1	2
33	MNSR	Intervention	2014-04-30	100	120	70	90	2014-05-15	60	130	50	90	2014-07-31	110	125	70	110	2014-04-30	2	2.1	2.6	2014-05-15	1.8	2	2.8	2014-07-31	3	1.6	2.2
34	ESC	Intervention	2014-05-29	80	80	70	90	2014-06-11	120	160	130	170		120	160	130	170	2014-05-29	2.8	2.6	2.5	2014-06-11	4.7	3.4	2.5		4.7	3.4	2.5
35	ESX	Control	2014-04-30	100	100	100	100	2014-05-15	130	130	100	130	2014-07-31	110	131	85	110	2014-04-30	1.8	2	2.4	2014-05-15	3.7	1.8	2.2	2014-07-31	1.5	1.7	1.4
36	ASA	Control	2014-04-30	90	140	90	160	2014-05-15	70	160	110	170	2014-07-31	170	170	170	170	2014-04-30	2.5	2.7	2	2014-05-15	4	4.2	2.5	2014-07-31	5.4	3.6	3.6
37	JVM	Intervention	2014-05-15	60	70	70	70	2014-05-29	70	90	80	100	2014-08-19	60	110	70	80	2014-05-15	2.1	1.8	1.9	2014-05-29	2.4	3	3	2014-08-19	3	2	2
38	MTG	Intervention	2014-05-15	70	90	90	90	2014-05-29	130	150	95	120		130	150	95	120	2014-05-15	2.8	3	2.3	2014-05-29	3	2.4	3		3	2.4	3
39	MLS	Control	2014-05-15	80	160	60	120	2014-05-29	80	170	70	170	2014-08-19	110	140	60	80	2014-05-15	3.4	2.5	3	2014-05-29	8.4	5.7	4.5	2014-08-19	5.8	5.3	4
40	MSML	Control	2014-05-15	70	120	80	130	2014-05-29	60	110	60	110	2014-08-20	60	135	80	110	2014-05-15	2.5	2.6	2	2014-05-29	3.7	2.8	3.4	2014-08-20	2.8	1.5	1.3
41	MFSA	Intervention	2014-05-29	100	140	120	160	2014-06-11	90	130	120	170		90	130	120	170	2014-05-29	4.4	4.1	3.8	2014-06-11	4	3.5	7		4	3.5	7
42	MDDS	Intervention	2014-06-26	70	90	80	90	2014-07-10	100	125	90	165	2014-09-25	90	120	50	60	2014-06-26	2.6	2	3	2014-07-10	3	3.2	2.2	2014-09-25	1.2	1.2	2.7
43	AMS	Intervention	2014-06-26	90	130	90	90	2014-07-10	140	180	120	150	2014-09-25	150	150	170	170	2014-06-26	2.4	2	2.1	2014-07-10	2.4	3	2.3	2014-09-25	2	1.4	1.7
44	ASO	Control	2014-06-26	80	90	60	70	2014-07-10	100	145	100	120	2014-09-25	50	70	50	50	2014-06-26	2.7	2	1.2	2014-07-10	5.5	3.5	2.3	2014-09-25	1.7	1.8	1.2
45	MCSS	Control	2014-06-26	100	120	100	120	2014-07-24	90	100	90	100	2014-10-08	110	130	90	115	2014-06-26	2.5	2.1	1.9	2014-07-24	2	2	1	2014-10-08	2	1	1
46	FAV	Intervention	2014-07-10	90	120	90	110	2014-07-25	120	165	90	125	2014-10-14	115	140	110	110	2014-07-10	2.7	2.7	3.4	2014-07-25	3.6	4.1	4	2014-10-14	3	2	3.3
47	MAF	Control	2014-07-10	90	90	90	90	2014-07-24	90	110	90	90	2014-10-08	100	140	110	150	2014-07-10	3.5	3.6	4.8	2014-07-24	2	3	3	2014-10-08	7.3	3.3	3.8
48	JMG	Control	2014-07-10	50	60	60	60	2014-07-24	60	80	60	70	2014-10-08	90	110	120	130	2014-07-10	2.9	2.7	2.9	2014-07-24	2.8	2	2	2014-10-08	3.3	2	1.3
50	MOF	Intervention	2014-07-24	60	80	60	90	2014-08-07	60	78	40	80	2014-10-23	80	90	50	60	2014-07-24	1.4	1.6	1.5	2014-08-07	1.5	1.4	1.9	2014-10-23	1.9	2.3	1.3
51	RMSC	Intervention	2014-07-24	110	140	100	120	2014-08-07	85	135	100	155	2014-11-24	80	110	80	120	2014-07-24	5.4	2.9	2.8	2014-08-07	4.8	3.3	3.3		4.8	3.3	3.3
52	MOA	Control	2014-07-24	90	90	80	90	2014-08-07	90	90	80	85	2014-10-23	60	80	40	50	2014-07-24	2.6	2.1	2.3	2014-08-07	2.6	2.8	1.9	2014-10-23	1.8	1.6	1.1
53	EDL	Intervention	2014-07-24	90	100	90	110	2014-08-07	100	120	95	130	2014-11-24	120	160	160	180	2014-07-24	2.6	2	2.3	2014-08-07	2.5	2.5	1.8		2.5	2.5	1.8
54	NAC	Control	2014-07-24	90	110	70	90	2014-08-07	120	135	89	95	2014-10-23	70	90	80	90	2014-07-24	2	1.9	1.5	2014-08-07	2.8	1.4	1.8	2014-10-23	1.8	1.8	1.3
56	VRG	Intervention	2014-11-27	70	90	60	60	2014-12-11	90	100	40	40	2015-02-26	130	150	30	90					2014-12-11				2015-02-26
57	TAC	Intervention	2014-11-27	40	40	40	40	2014-12-11	50	50	40	40	2015-02-26	50	50	30	40					2014-12-11				2015-02-26
58	SLFS	Control	2014-09-19	70	100	90	100	2014-10-02	150	180	110	170	2014-12-22	90	130	110	140	2014-09-19	2.8	2.2	2.5	2014-10-02	4.5	3.8	4.7	2014-12-22	2	2	2
59	ERCS	Control	2014-10-02	80	110	80	100	2014-10-15	175	175	110	135	2015-01-08	175	175	110	135	2014-10-02	2.6	1.3	0.8	2014-10-15	8.5	2.8	4.3	2015-01-08	8	2.8	4
60	JBC	Control	2014-10-02	90	110	80	100	2014-10-15	120	140	70	100	2015-01-08	120	120	140	140	2014-10-02	2	2.8	2.4	2014-10-15	4.3	2.2	3.8	2015-01-08	2.3	2.3	2
61	DOS	Intervention	2014-10-02	130	130	120	120	2014-10-15	160	160	160	160	2015-01-08	180	180	180	180	2014-10-02	2.3	2.2	2.8	2014-10-15	8.8	5.5	10.3	2015-01-08	2.9	3.3	3.5
62	MJAF	Control	2014-11-27	120	120	130	150	2014-12-11	140	140	140	140	2015-02-26	150	150	140	140					2014-12-11				2015-02-26
63	MRS	Control	2014-11-27	100	110	90	130	2014-12-11	105	115	90	95	2015-02-26	70	90	80	95					2014-12-11				2015-02-26
64	CSM	Control	2015-03-04	70	80	40	110	2015-03-20	180	180	160	160	2015-06-09	90	150	70	112	2015-03-04	1.7	1.8	2	2015-03-20	3.2	3	2.8	2015-06-09	7	3	4.1
65	AS	Intervention	2015-03-04	70	80	80	90	2015-03-19	110	170	70	180	2015-06-09	90	175	90	180	2015-03-04	0.6	0.3	0.8	2015-03-19	2.5	2	1.7	2015-06-09	3.8	1.8	2.5
66	CEF	Intervention	2015-03-04	60	100	70	90	2015-03-19	60	170	150	170	2015-06-08	160	180	150	170	2015-03-04	2.4	2.3	2.5	2015-03-19	8	5.3	6.3	2015-06-08	3.5	2.3	3
68	FRD	Intervention	2015-03-04	70	180	60	110	2015-03-19	180	180	180	180	2015-06-09	70	160	80	112	2015-03-04	2.5	1.8	1.5	2015-03-19	4.8	2.8	3.9	2015-06-09	2.5	1	1.8
69	RPS	Intervention	2015-03-04	50	110	60	90	2015-03-19	180	180	180	180		180	180	180	180	2015-03-04	4.5	3.4	2.7	2015-03-19	8.8	9.4	8		8.8	9.4	8
70	CMLS	Intervention	2015-03-03	90	110	70	90	2015-03-19	60	80	70	90		60	80	70	90	2015-03-03	4.5	3.5	3.3	2015-03-19	5	4	3.8		5	4	3.8
71	CDS	Control	2015-03-03	60	60	40	40	2015-03-19	50	50	60	75	2015-06-03	30	30	50	60	2015-03-03	1.2	1.2	1.5	2015-03-19	2	2	1	2015-06-03	0.1	0.2	1.3
72	DCP	Control	2015-03-04	50	110	90	110	2015-03-19	80	100	90	120	2015-06-09	30	85	80	105	2015-03-04	1.3	1.5	1.2	2015-03-19	2	1.7	1.1	2015-06-09	0.5	0.7	2
73	DAS	Intervention	2015-03-04	30	110	40	60	2015-03-19	40	80	60	65	2015-06-16	60	90	50	80	2015-03-04	3.5	2.8	1.5	2015-03-19	2	1.3	2.3	2015-06-16	2.5	1.6	2.3
74	ECSM	Control	2015-03-11	110	140	100	150	2015-03-26	160	165	135	140	2015-06-11	140	140	100	110	2015-03-11	2.5	1.8	1.9	2015-03-26	5	2	3.8		5	2	3.8
75	EML	Intervention	2015-03-11	90	130	90	100	2015-03-26	180	180	155	170	2015-06-16	175	180	60	180	2015-03-11	2.8	3.5	3.3	2015-03-26	9.3	5	6.1	2015-06-16	8.3	4	3
76	FVSV	Intervention	2015-04-02	80	110	90	120	2015-04-16	70	90	60	70	2015-07-08	90	150	90	100	2015-04-02	1.8	1.3	1.3	2015-04-16	2.8	0.5	0.4	2015-07-08	2.3	2.3	2.3
77	RLLM	Intervention	2015-04-02	90	110	90	120	2015-04-16	100	140	110	135	2015-07-06	120	160	110	150					2015-04-16				2015-07-06
78	TBL	Control	2015-04-01	90	120	90	110	2015-04-15	80	110	90	100	2015-06-30	90	100	60	80	2015-04-01	1.8	2.3	1.8	2015-04-15	1.7	2	2	2015-06-30	2.2	2.5	2
80	AMGF	Intervention	2015-06-16	70	70	90	100		70	70	90	100		70	70	90	100	2015-06-16	2.2	1.5	1		2.2	1.5	1		2.2	1.5	1
81	DMB	Control	2015-05-06	80	100	60	70	2015-05-19	90	110	70	80	2015-08-04	90	145	70	90					2015-05-19				2015-08-04
82	ALLS	Control	2015-05-06	70	90	70	80	2015-05-21	90	110	100	120	2015-08-06	110	120	110	110					2015-05-21				2015-08-06
83	IELB	Control	2015-05-07	90	120	90	110	2015-05-21	120	140	120	160	2015-08-12	100	140	130	150					2015-05-21				2015-08-12
84	MCS	Intervention	2015-05-07	70	140	80	90	2015-05-28	40	140	50	90	2015-08-06	90	110	80	95					2015-05-28				2015-08-06
85	EFS	Intervention	2015-05-08	30	40	40	50	2015-05-21	50	90	60	80	2015-08-06	60	95	70	70					2015-05-21				2015-08-06
86	JDXS	Control	2015-06-12	90	160	90	150	2015-06-25	160	170	120	150	2015-09-29	170	170	165	165	2015-06-12	2.5	3	1.2	2015-06-25	3.4	2.1	2	2015-09-29	13	6	6.3
87	JES	Control	2015-06-12	70	180	80	150	2015-06-25	60	180	50	160	2015-09-30	40	150	35	168	2015-06-12	3.5	1.7	1.8	2015-06-25	2.1	1.8	2.1	2015-09-30	2.3	1.9	1.5
